# Supplementary material for: Multiparametric Integrated 18F-FDG PET/MRI-Based Radiomics for Breast Cancer Phenotyping and Tumor Decoding
Source: Cancers (Basel). 2021 Jun 11;13(12):2928. doi: 10.3390/cancers13122928 (PMC8230865; doi:10.3390/cancers13122928)
Supplement: Supplementary file 1 [file cancers-13-02928-s001.zip]

Archive with 1 entries (1 files):
- cancers-1228752-SI.pdf
